# Supplementary material for: Forces during cellular uptake of viruses and nanoparticles at the ventral side
Source: Nat Commun. 2020 Jan 2;11:32. doi: 10.1038/s41467-019-13877-w (PMC6940367; doi:10.1038/s41467-019-13877-w)
Supplement: Supplementary file 15 — Source Data [file 41467_2019_13877_MOESM15_ESM.xlsx]

## Sheet: Fig 1d
Figure 1d
	# fluorescent events	# virus particles in ROI	% of virus that give signal per 10 min	rate (s^-1)		statistics		mean rate - background rate	error
at sites of virus particles under cell	9	93	9.67742	0.00016129		n		0.000129654	2.15021e-05
	4	69	5.7971	9.66184e-05		10		rate of titin unfolding at zero force unfolding rate from Carrion-Vazquez 1999 PNAS
	9	72	12.5	0.000208333		total #events		0.00033
	12	81	14.8148	0.000246914		114		Delta x titin (m) from Carrion-Vazquez
	6	92	6.52174	0.000108696		total #viruses		2.5e-10
	4	40	10	0.000166667		1073		Bolzman constant
	19	108	17.5926	0.00029321				1.38e-23
	8	81	9.87654	0.000164609				Temperature (K)
	11	125	8.8	0.000146667				310.15
	32	312	10.2564	0.00017094				Force (N)
mean				0.000176394				4.36294e-11	3.64763e-12
s.e.m.				1.88448e-05
at random spots under cell
	6	210	2.85714	4.7619e-05		n
	6	199	3.01508	5.02513e-05		11
	5	112	4.46429	7.44048e-05		total #events
	10	191	5.2356	8.726e-05		88
	6	208	2.88462	4.80769e-05		total #viruses
	1	106	0.943396	1.57233e-05		2549
	10	172	5.81395	9.68992e-05
	7	201	3.48259	5.80431e-05
	8	286	2.7972	4.662e-05
	22	641	3.43214	5.72023e-05
	7	223	3.13901	5.23169e-05
mean				5.76743e-05
at sites of virus particles outside cell
	1	27	3.7037	6.17284e-05		n
	3	122	2.45902	4.09836e-05		12
	5	109	4.58716	7.64526e-05		total #events
	6	131	4.58015	7.63359e-05		40
	13	211	6.16114	0.000102686		total #viruses
	1	110	0.909091	1.51515e-05		1228
	1	80	1.25	2.08333e-05
	2	109	1.83486	3.0581e-05
	0	43	0	0
	4	68	5.88235	9.80392e-05
	4	175	2.28571	3.80952e-05
	0	43	0	0
mean				4.67405e-05
s.e.m.				1.03544e-05
at random spots outside cell
	1	107	0.934579	1.55763e-05		n
	5	275	1.81818	3.0303e-05		13
	5	162	3.08642	5.14403e-05		total #events
	13	338	3.84615	6.41026e-05		80
	15	403	3.72208	6.20347e-05		total #viruses
	7	202	3.46535	5.77558e-05		2713
	7	166	4.21687	7.02811e-05
	5	237	2.1097	3.51617e-05
	4	100	4	6.66667e-05
	3	144	2.08333	3.47222e-05
	7	330	2.12121	3.53535e-05
	2	65	3.07692	5.12821e-05
	6	184	3.26087	5.43478e-05
mean				4.83868e-05

## Sheet: Fig 2d
Figure 2d
Time (min)	Rel # virus particles
	in control region outside cells											under HeLa cell
0	1	1	1	1	1	1	1	1	1	1		1	1	1	1	1	1	1	1	1	1	1	1	1	1	1	1	1	1	1	1	1	1	1	1	1	1	1	1	1	1	1	1	1	1	1	1	1	1
5												0.964539	0.96875	0.942857	0.90625	0.972222	0.938356	0.947674	0.943396	0.970588	0.951807	0.957944	0.932432	0.957831	0.943038	1	0.973684	0.981481	0.911765	0.974684	0.932203	1	0.977273	0.97561	0.943182	0.914286	0.984615	0.977778	0.976744	0.961538	0.93617	0.887097	0.871795	0.951613	0.902174	0.958763	0.949153	0.912281	0.931818
10	0.991525	0.981935	0.997447	0.985612	0.995392	0.987903	0.981818	0.983607	0.992565	0.969697		0.943262	0.921875	0.892857	0.84375	0.888889	0.917808	0.895349	0.867925	0.911765	0.927711	0.850467	0.878378	0.921687	0.886076	0.963636	0.921053	0.925926	0.911765	0.924051	0.830508	1	0.920455	0.963415	0.840909	0.828571	0.984615	0.955556	0.953488	0.923077	0.93617	0.887097	0.846154	0.903226	0.771739	0.948454	0.915254	0.912281	0.931818
15												0.93617	0.84375	0.871429	0.84375	0.861111	0.89726	0.866279	0.823899	0.867647	0.885542	0.771028	0.837838	0.903614	0.848101	0.963636	0.894737	0.888889	0.882353	0.860759	0.830508	1	0.909091	0.890244	0.772727	0.771429	0.969231	0.955556	0.953488	0.923077	0.87234	0.870968	0.769231	0.903226	0.695652	0.948454	0.898305	0.894737	0.931818
20	0.991525	0.971613	0.99559	0.978417	0.995392	0.975806	0.974545	0.983607	0.988848	0.952862		0.914894	0.828125	0.864286	0.78125	0.833333	0.883562	0.837209	0.786164	0.830882	0.819277	0.747664	0.788288	0.873494	0.810127	0.945455	0.894737	0.888889	0.867647	0.835443	0.830508	1	0.875	0.853659	0.738636	0.714286	0.938462	0.955556	0.953488	0.884615	0.87234	0.83871	0.769231	0.903226	0.663043	0.927835	0.898305	0.894737	0.909091
25												0.900709	0.8125	0.864286	0.78125	0.805556	0.849315	0.80814	0.773585	0.757353	0.76506	0.719626	0.756757	0.855422	0.791139	0.945455	0.868421	0.87037	0.808824	0.810127	0.762712	1	0.863636	0.817073	0.715909	0.685714	0.923077	0.888889	0.953488	0.884615	0.851064	0.83871	0.692308	0.887097	0.641304	0.907216	0.898305	0.894737	0.886364
30	0.991525	0.963871	0.9935	0.978417	0.990783	0.959677	0.970909	0.967213	0.98513	0.936027		0.879433	0.8125	0.85	0.78125	0.777778	0.828767	0.767442	0.754717	0.720588	0.740964	0.705607	0.711712	0.831325	0.759494	0.945455	0.842105	0.851852	0.779412	0.797468	0.762712	0.981481	0.863636	0.804878	0.647727	0.685714	0.923077	0.888889	0.930233	0.846154	0.808511	0.806452	0.692308	0.887097	0.586957	0.896907	0.847458	0.894737	0.886364
35												0.87234	0.8125	0.814286	0.78125	0.777778	0.780822	0.726744	0.735849	0.676471	0.704819	0.691589	0.689189	0.825301	0.727848	0.945455	0.842105	0.833333	0.720588	0.797468	0.762712	0.981481	0.863636	0.792683	0.602273	0.685714	0.923077	0.888889	0.930233	0.846154	0.808511	0.806452	0.692308	0.870968	0.586957	0.896907	0.830508	0.824561	0.863636
40	0.991525	0.96	0.990947	0.978417	0.990783	0.951613	0.967273	0.967213	0.98513	0.922559		0.858156	0.8125	0.771429	0.78125	0.777778	0.780822	0.715116	0.710692	0.654412	0.662651	0.67757	0.68018	0.813253	0.696203	0.927273	0.842105	0.814815	0.720588	0.78481	0.762712	0.981481	0.852273	0.756098	0.579545	0.685714	0.923077	0.888889	0.906977	0.846154	0.808511	0.806452	0.666667	0.870968	0.586957	0.896907	0.830508	0.824561	0.863636
45												0.851064	0.8125	0.742857	0.75	0.777778	0.760274	0.697674	0.704403	0.625	0.650602	0.672897	0.644144	0.807229	0.670886	0.927273	0.763158	0.814815	0.720588	0.759494	0.762712	0.925926	0.806818	0.743902	0.556818	0.685714	0.923077	0.866667	0.906977	0.807692	0.808511	0.806452	0.666667	0.870968	0.586957	0.886598	0.830508	0.824561	0.863636
50	0.991525	0.957419	0.988626	0.978417	0.990783	0.947581	0.956364	0.95082	0.981413	0.909091		0.836879	0.8125	0.692857	0.75	0.777778	0.746575	0.69186	0.691824	0.602941	0.650602	0.668224	0.621622	0.807229	0.632911	0.927273	0.763158	0.740741	0.705882	0.759494	0.745763	0.907407	0.795455	0.731707	0.545455	0.685714	0.923077	0.866667	0.906977	0.769231	0.744681	0.806452	0.666667	0.870968	0.586957	0.886598	0.79661	0.824561	0.863636
55												0.822695	0.8125	0.671429	0.71875	0.777778	0.739726	0.662791	0.685535	0.580882	0.614458	0.64486	0.576577	0.801205	0.620253	0.854545	0.736842	0.740741	0.691176	0.746835	0.745763	0.907407	0.795455	0.731707	0.5	0.685714	0.923077	0.866667	0.906977	0.769231	0.723404	0.806452	0.666667	0.870968	0.565217	0.876289	0.79661	0.824561	0.863636
60	0.987288	0.957419	0.983983	0.978417	0.990783	0.939516	0.949091	0.95082	0.981413	0.885522		0.822695	0.78125	0.664286	0.6875	0.75	0.732877	0.639535	0.679245	0.573529	0.60241	0.635514	0.563063	0.783133	0.594937	0.763636	0.736842	0.722222	0.691176	0.746835	0.728814	0.907407	0.761364	0.731707	0.488636	0.657143	0.923077	0.822222	0.906977	0.769231	0.723404	0.806452	0.666667	0.870968	0.554348	0.876289	0.79661	0.824561	0.863636
65												0.822695	0.78125	0.65	0.65625	0.694444	0.719178	0.639535	0.679245	0.566176	0.584337	0.616822	0.554054	0.759036	0.588608	0.745455	0.736842	0.722222	0.647059	0.746835	0.728814	0.888889	0.761364	0.719512	0.477273	0.628571	0.923077	0.822222	0.906977	0.730769	0.723404	0.790323	0.666667	0.870968	0.543478	0.865979	0.762712	0.807018	0.818182
70	0.983051	0.954839	0.982126	0.964029	0.990783	0.939516	0.949091	0.95082	0.981413	0.882155		0.815603	0.78125	0.642857	0.65625	0.694444	0.719178	0.633721	0.666667	0.551471	0.548193	0.607477	0.554054	0.746988	0.575949	0.672727	0.736842	0.703704	0.617647	0.746835	0.728814	0.888889	0.75	0.719512	0.454545	0.628571	0.892308	0.822222	0.906977	0.730769	0.702128	0.790323	0.666667	0.870968	0.543478	0.865979	0.762712	0.807018	0.818182
	Fitting parameters of exponential fit for mean values over all cells
	in control region outside cell (single exponential)											under cell (2-phase exponential with k(off) slow from control region)
	k(off)	SD										k(off) from fast decay (s^-1)	Fraction a of fast decay
	1.17367e-05	2.85333e-06										0.000653667	0.323104
	Statistics
	n (control regions)	10
	n (cells)	44
[truncated: 6 more columns]

## Sheet: Fig 2e
Figure 2e	Fitting parameters of exponential fits per individual cell
	in control region outside cell (single exponential)		under cell (2-phase exponential with k(off) slow from control region)
	k(off)	Statistics	k(off) from fast decay (s^-1)	Fraction a of fast decay		Statistics
	3.86e-06	n (control regions)	0.000804333	0.1659		n (cells)
	1.37783e-05	10	0.000389833	0.4068		44
	8.43667e-06		0.000591667	0.3149
	2.92333e-06		0.0008075	0.2274
	1.74833e-05		0.000451167	0.3982
	1.42517e-05		0.000844667	0.2116
	1.421e-05		0.001179	0.1198
	5.635e-06		0.000459667	0.1911
	3.265e-05		0.00125283	0.1898
	4.13667e-06		0.000139317	0.8223
mean	1.17365e-05		0.0008145	0.2933
			0.000745167	0.2626
			0.000425333	0.3223
			0.0004	0.4389
			0.000806833	0.3197
			0.000306167	0.6286
			0.0002845	0.6207
			0.000857	0.3658
			0.000379	0.5554
			0.000579167	0.232
			0.000317333	0.5647
			0.000285	0.372
			0.000186333	0.5225
			0.000371	0.4352
			0.000764167	0.2493
			0.00132333	0.2438
			0.000345167	0.2905
			0.000471333	0.3185
			0.000441333	0.6291
			0.0012885	0.3295
			0.000982333	0.06487
			0.000251667	0.2392
			0.000859333	0.07351
			0.000226	0.4089
			0.000373167	0.3427
			0.0012835	0.3234
			0.0011845	0.4345
			0.000860667	0.1077
			0.000464333	0.2409
			0.0009135	0.1666
			0.0008695	0.1387
			0.0007895	0.2021
			0.0006055	0.1592
			0.000786667	0.2721
		mean	0.000653666	0.323104

## Sheet: Fig 3c
Fig 3c
Time (min)	Rel # nanoparticles under HeLa cell
	Single ROI analysis																					Multiple ROI analysis
0	1	1	1	1	1	1	1	1	1	1	1	1	1	1	1	1	1	1	1			1	1	1	1	1	1	1	1	1	1	1	1	1	1	1	1	1	1	1
5	0.993103	0.977273	0.940594	0.928177	0.965812	0.952756	0.953125	0.970803	0.959951	0.944186	0.973366	0.954545	0.970238	0.970183	0.934911	0.981693	0.984985	0.977444	0.978774			0.996622	1	1	0.962963	0.990196	0.97561	0.984127	0.972603	0.991629	0.980897	0.983471	0.998632	1	0.994812	0.991848	0.98853	0.99701	0.99859	0.996374
10	0.951724	0.954545	0.881188	0.872928	0.940171	0.92126	0.9375	0.941606	0.928398	0.894574	0.957627	0.890909	0.934524	0.926606	0.87574	0.974828	0.978979	0.969925	0.950472			0.988453	0.973333	0.961957	0.892047	0.930903	0.897112	0.937815	0.925159	0.948549	0.916876	0.94259	0.97526	0.976654	0.970841	0.944443	0.965031	0.983191	0.990438	0.975342
15	0.931034	0.920455	0.841584	0.812155	0.923077	0.889764	0.90625	0.890511	0.906553	0.848062	0.930993	0.863636	0.922619	0.896789	0.822485	0.963387	0.960961	0.966165	0.929245			0.957002	0.929091	0.91325	0.829811	0.868843	0.860245	0.856266	0.863774	0.914188	0.852488	0.903782	0.932639	0.939408	0.925135	0.908426	0.95199	0.961863	0.975133	0.936208
20	0.924138	0.886364	0.831683	0.779006	0.888889	0.84252	0.859375	0.824818	0.878641	0.813953	0.903148	0.863636	0.904762	0.853211	0.804734	0.95881	0.945946	0.958647	0.898585			0.942428	0.880617	0.873829	0.768017	0.843099	0.834177	0.813453	0.830368	0.88495	0.786489	0.860919	0.904548	0.904616	0.894134	0.873984	0.944007	0.932716	0.968234	0.899525
25	0.917241	0.863636	0.811881	0.740331	0.871795	0.811024	0.828125	0.80292	0.855583	0.778295	0.880145	0.859091	0.875	0.811927	0.786982	0.949657	0.924925	0.947368	0.872642			0.911863	0.838279	0.853024	0.736016	0.809643	0.785108	0.765603	0.781809	0.857134	0.737603	0.828646	0.90162	0.868431	0.842747	0.837756	0.939811	0.907002	0.95628	0.859985
30	0.917241	0.818182	0.811881	0.723757	0.854701	0.771654	0.78125	0.766423	0.837379	0.742636	0.865617	0.840909	0.869048	0.786697	0.769231	0.942792	0.912913	0.928571	0.865566			0.886392	0.828753	0.810014	0.7175	0.789402	0.727485	0.748959	0.745804	0.829553	0.69178	0.8026	0.883406	0.854272	0.809319	0.813957	0.926788	0.880884	0.951234	0.836144
35	0.903448	0.806818	0.811881	0.712707	0.794872	0.748031	0.765625	0.759124	0.798544	0.713178	0.849879	0.818182	0.869048	0.75	0.727811	0.924485	0.885886	0.928571	0.846698			0.871021	0.80854	0.765013	0.680227	0.775908	0.697792	0.732315	0.697165	0.813287	0.655291	0.791767	0.849189	0.839954	0.781853	0.78381	0.920105	0.868683	0.93314	0.815109
40	0.889655	0.795455	0.80198	0.679558	0.777778	0.740157	0.75	0.715328	0.785194	0.688372	0.835351	0.804545	0.85119	0.727064	0.727811	0.915332	0.861862	0.906015	0.832547			0.838959	0.798305	0.757439	0.655933	0.748683	0.667779	0.732315	0.674856	0.778118	0.628767	0.776959	0.826238	0.835127	0.749826	0.742826	0.906473	0.84854	0.925095	0.788237
45	0.855172	0.784091	0.792079	0.651934	0.769231	0.732283	0.71875	0.693431	0.768204	0.665116	0.820823	0.786364	0.827381	0.704128	0.692308	0.913043	0.831832	0.902256	0.792453			0.822928	0.798305	0.741981	0.626563	0.728077	0.667779	0.699028	0.646016	0.770281	0.606705	0.76897	0.81591	0.820476	0.734245	0.726794	0.894999	0.825606	0.916957	0.778718
50	0.82069	0.772727	0.792079	0.635359	0.752137	0.692913	0.65625	0.656934	0.75	0.652713	0.799031	0.75	0.809524	0.688073	0.668639	0.913043	0.81982	0.894737	0.761792			0.800983	0.787661	0.741981	0.597193	0.721143	0.652428	0.64788	0.633827	0.755402	0.58447	0.755851	0.797698	0.820476	0.708307	0.714154	0.890325	0.812747	0.911348	0.75741
55	0.806897	0.761364	0.782178	0.618785	0.74359	0.685039	0.65625	0.642336	0.734223	0.631008	0.789346	0.731818	0.791667	0.669725	0.668639	0.910755	0.81982	0.887218	0.747642			0.772977	0.755291	0.724102	0.577451	0.706863	0.62136	0.64788	0.615	0.743798	0.573291	0.742353	0.770981	0.810283	0.692209	0.70117	0.885577	0.802157	0.90567	0.731634
60	0.793103	0.738636	0.732673	0.60221	0.735043	0.685039	0.65625	0.613139	0.71966	0.618605	0.783293	0.731818	0.785714	0.655963	0.662722	0.901602	0.795796	0.879699	0.716981			0.767251	0.744345	0.724102	0.567231	0.692583	0.62136	0.64788	0.589639	0.734154	0.558757	0.735003	0.755166	0.79976	0.675922	0.694158	0.878318	0.796606	0.899612	0.713343
65	0.793103	0.738636	0.70297	0.59116	0.717949	0.661417	0.640625	0.583942	0.703883	0.604651	0.779661	0.713636	0.779762	0.637615	0.662722	0.899314	0.786787	0.87218	0.709906			0.754975	0.733399	0.685483	0.562074	0.685292	0.62136	0.64788	0.569764	0.726637	0.548897	0.728603	0.746681	0.79976	0.665193	0.686927	0.875892	0.779835	0.890274	0.688017
70	0.772414	0.727273	0.673267	0.585635	0.709402	0.629921	0.625	0.576642	0.694175	0.592248	0.773608	0.690909	0.779762	0.623853	0.656805	0.89016	0.777778	0.868421	0.691038			0.754975	0.711506	0.655679	0.55687	0.677844	0.604336	0.611887	0.555867	0.720218	0.543952	0.7231	0.728579	0.794048	0.654032	0.679295	0.873432	0.771389	0.887001	0.683717

## Sheet: Fig 3d
Figure 3d	Fitting parameters of exponential fits per individual cell
	Single ROI analysis		Multiple ROI analysis
	k(off) from fast decay (s^-1)	Fraction a of fast decay	k(off) from fast decay (s^-1)	Fraction a of fast decay			Statistics
	0.00034	0.3211	0.0002745	0.3674			n (cells)
	0.000779	0.2396	0.000227833	0.5008			16
	0.000561333	0.4236	0.0004355	0.5151
	0.000252333	0.4121	0.000444	0.3491
	0.000367667	0.4165	0.000421833	0.4584
	0.00021	0.6298	0.000416333	0.4302
	0.000173667	0.8134	0.000262	0.6511
	0.000275167	0.4059	0.000308667	0.3564
	0.000419333	0.4617	0.000384333	0.5683
	0.000328667	0.03163	0.000488	0.2851
	0.000385	0.2641	0.0004415	0.2087
	0.000364	0.323	0.000135783	0.815
	0.000266667	0.2405	0.000275833	0.4525
	0.000674167	0.5319	0.000457333	0.1001
	0.0005185	0.3347	7.13333e-05	0.9024
	0.000214333	0.06976	5.53667e-05	0.4283
mean	0.000371347	0.395202	0.000353357	0.4588

## Sheet: Fig 4c
Fig 4d
Time (min)	Rel # nanoparticles under HeLa cell (single ROI analysis)
	AuNP (1)																					AuNP (2)																									AuNP (3)
0	1	1	1	1	1	1	1	1	1	1	1	1	1	1	1	1	1	1	1			1	1	1	1	1	1	1	1	1	1	1	1	1	1	1	1	1	1	1	1	1	1	1	1		1	1	1
5	0.993103	0.977273	0.940594	0.928177	0.965812	0.952756	0.953125	0.970803	0.959951	0.944186	0.973366	0.954545	0.970238	0.970183	0.934911	0.981693	0.984985	0.977444	0.978774			0.912088	0.891525	0.905263	0.845238	0.882716	0.909091	0.891566	0.857143	0.893333	0.931507	0.961702	0.984615	0.971429	0.952941	0.945946	0.981308	0.815603	0.946565	0.886022	0.975758	0.928889	0.89899	0.919492	0.924731		0.77451	0.739796	0.806818
10	0.951724	0.954545	0.881188	0.872928	0.940171	0.92126	0.9375	0.941606	0.928398	0.894574	0.957627	0.890909	0.934524	0.926606	0.87574	0.974828	0.978979	0.969925	0.950472			0.868132	0.80678	0.821053	0.690476	0.790123	0.848485	0.783133	0.748299	0.831111	0.863014	0.897872	0.953846	0.954286	0.835294	0.90991	0.915888	0.695035	0.862595	0.808602	0.921212	0.882222	0.828283	0.809322	0.866359		0.593137	0.576531	0.664773
15	0.931034	0.920455	0.841584	0.812155	0.923077	0.889764	0.90625	0.890511	0.906553	0.848062	0.930993	0.863636	0.922619	0.896789	0.822485	0.963387	0.960961	0.966165	0.929245			0.835165	0.762712	0.778947	0.559524	0.722222	0.707071	0.746988	0.714286	0.791111	0.808219	0.855319	0.846154	0.908571	0.823529	0.846847	0.878505	0.609929	0.824427	0.767742	0.872727	0.848889	0.767677	0.737288	0.81106		0.416667	0.454082	0.551136
20	0.924138	0.886364	0.831683	0.779006	0.888889	0.84252	0.859375	0.824818	0.878641	0.813953	0.903148	0.863636	0.904762	0.853211	0.804734	0.95881	0.945946	0.958647	0.898585			0.725275	0.684746	0.705263	0.547619	0.660494	0.545455	0.674699	0.62585	0.733333	0.643836	0.795745	0.784615	0.897143	0.8	0.828829	0.831776	0.574468	0.778626	0.696774	0.787879	0.784444	0.661616	0.648305	0.769585		0.294118	0.362245	0.363636
25	0.917241	0.863636	0.811881	0.740331	0.871795	0.811024	0.828125	0.80292	0.855583	0.778295	0.880145	0.859091	0.875	0.811927	0.786982	0.949657	0.924925	0.947368	0.872642			0.703297	0.671186	0.663158	0.488095	0.611111	0.40404	0.626506	0.557823	0.702222	0.630137	0.723404	0.753846	0.897143	0.752941	0.792793	0.775701	0.48227	0.717557	0.658065	0.733333	0.757778	0.575758	0.580508	0.711214		0.205882	0.283163	0.232955
30	0.917241	0.818182	0.811881	0.723757	0.854701	0.771654	0.78125	0.766423	0.837379	0.742636	0.865617	0.840909	0.869048	0.786697	0.769231	0.942792	0.912913	0.928571	0.865566			0.67033	0.627119	0.610526	0.380952	0.54321	0.333333	0.60241	0.469388	0.662222	0.547945	0.66383	0.676923	0.868571	0.670588	0.747748	0.728972	0.411348	0.694656	0.595699	0.69697	0.733333	0.489899	0.533898	0.665131		0.142157	0.216837	0.198864
35	0.903448	0.806818	0.811881	0.712707	0.794872	0.748031	0.765625	0.759124	0.798544	0.713178	0.849879	0.818182	0.869048	0.75	0.727811	0.924485	0.885886	0.928571	0.846698			0.659341	0.572881	0.547368	0.309524	0.481481	0.292929	0.518072	0.421769	0.635556	0.424658	0.612766	0.6	0.84	0.588235	0.72973	0.682243	0.340426	0.648855	0.550538	0.642424	0.713333	0.414141	0.466102	0.6298		0.0784314	0.165816	0.147727
40	0.889655	0.795455	0.80198	0.679558	0.777778	0.740157	0.75	0.715328	0.785194	0.688372	0.835351	0.804545	0.85119	0.727064	0.727811	0.915332	0.861862	0.906015	0.832547			0.648352	0.549153	0.510526	0.238095	0.444444	0.252525	0.493976	0.380952	0.608889	0.342466	0.561702	0.523077	0.811429	0.517647	0.702703	0.663551	0.297872	0.633588	0.51828	0.606061	0.677778	0.348485	0.402542	0.591398		0.0588235	0.142857	0.119318
45	0.855172	0.784091	0.792079	0.651934	0.769231	0.732283	0.71875	0.693431	0.768204	0.665116	0.820823	0.786364	0.827381	0.704128	0.692308	0.913043	0.831832	0.902256	0.792453			0.626374	0.515254	0.478947	0.190476	0.401235	0.181818	0.493976	0.346939	0.586667	0.315068	0.502128	0.461538	0.782857	0.458824	0.684685	0.663551	0.262411	0.587786	0.496774	0.551515	0.666667	0.287879	0.360169	0.55914		0.0588235	0.119898	0.0909091
50	0.82069	0.772727	0.792079	0.635359	0.752137	0.692913	0.65625	0.656934	0.75	0.652713	0.799031	0.75	0.809524	0.688073	0.668639	0.913043	0.81982	0.894737	0.761792			0.604396	0.477966	0.452632	0.166667	0.37037	0.181818	0.445783	0.319728	0.582222	0.273973	0.47234	0.415385	0.771429	0.423529	0.63964	0.626168	0.234043	0.564885	0.473118	0.533333	0.655556	0.252525	0.330508	0.526882		0.0294118	0.104592	0.0681818
55	0.806897	0.761364	0.782178	0.618785	0.74359	0.685039	0.65625	0.642336	0.734223	0.631008	0.789346	0.731818	0.791667	0.669725	0.668639	0.910755	0.81982	0.887218	0.747642			0.582418	0.474576	0.431579	0.154762	0.358025	0.171717	0.421687	0.29932	0.568889	0.232877	0.442553	0.4	0.76	0.364706	0.63964	0.579439	0.219858	0.541985	0.449462	0.509091	0.631111	0.242424	0.326271	0.509985		0.00980392	0.0969388	0.0511364
60	0.793103	0.738636	0.732673	0.60221	0.735043	0.685039	0.65625	0.613139	0.71966	0.618605	0.783293	0.731818	0.785714	0.655963	0.662722	0.901602	0.795796	0.879699	0.716981			0.571429	0.467797	0.4	0.130952	0.333333	0.131313	0.39759	0.285714	0.564444	0.205479	0.417021	0.4	0.731429	0.294118	0.630631	0.579439	0.219858	0.519084	0.44086	0.490909	0.617778	0.227273	0.317797	0.502304		0.00980392	0.0841837	0.0454545
65	0.793103	0.738636	0.70297	0.59116	0.717949	0.661417	0.640625	0.583942	0.703883	0.604651	0.779661	0.713636	0.779762	0.637615	0.662722	0.899314	0.786787	0.87218	0.709906			0.571429	0.444068	0.368421	0.130952	0.308642	0.121212	0.373494	0.258503	0.56	0.178082	0.404255	0.369231	0.708571	0.282353	0.612613	0.560748	0.212766	0.503817	0.425806	0.484848	0.606667	0.222222	0.305085	0.491551		0.00490196	0.0765306	0.0397727
70	0.772414	0.727273	0.673267	0.585635	0.709402	0.629921	0.625	0.576642	0.694175	0.592248	0.773608	0.690909	0.779762	0.623853	0.656805	0.89016	0.777778	0.868421	0.691038			0.56044	0.437288	0.347368	0.107143	0.302469	0.10101	0.361446	0.244898	0.542222	0.164384	0.382979	0.338462	0.702857	0.270588	0.612613	0.542056	0.198582	0.458015	0.417204	0.472727	0.602222	0.222222	0.292373	0.477727		0.00490196	0.0637755	0.0397727
	Fitting parameters of exponential fit for mean values over all cells
	k(off) from fast decay (s^-1)
	AuNPs (1)	AuNPs (2)	AuNPs (3)
mean	0.000320333	0.000389167	0.000938167
SD	7.5e-05	5.18667e-05	3.25833e-05
Statistics	n (cells)
	19
	24
	27
[truncated: 24 more columns]

## Sheet: Fig 4d
Fig 4c
Time (min)	Rel. cell area
	on AuNP (1)												on AuNP (2)										on AuNP (3)
0	1	1	1	1	1	1	1	1	1	1	1		1	1	1	1	1	1	1	1	1		1	1	1	1	1	1	1	1	1	1	1	1	1	1	1	1	1	1	1	1	1	1	1	1	1	1	1
5	1.18714	1.10441	1.09574	1.13932	1.0992	1.03272	1.19485	1.15436	1.34123	1.11619	1.25146		1.24245	1.09319	1.20229	1.13465	1.06712	1.07862	1.10327	1.1069	1.12877		1.2617	1.22698	0.991642	1.492	1.00251	1.13259	1.20181	1.08447	1.21462	1.08552	0.950659	1.01405	1.11566	1.09304	1.00325	1.09865	1.23422	1.08547	1.05983	1.12132	0.999116	0.957249	1.06023	1.24718	1.13086	1.19319	1.30269
10	1.27076	1.17197	1.14104	1.22237	1.08985	1.09128	1.32073	1.42079	1.75435	1.27839	1.64199		1.57622	1.24901	1.29086	1.15893	1.15346	1.0376	1.24026	1.14686	1.19953		1.62432	1.60608	1.12001	1.82084	0.809002	1.32795	1.31909	1.33404	1.31904	1.185	0.94192	1.08845	1.1582	1.21815	0.903346	1.26774	1.26767	1.19072	1.19884	1.27689	0.973737	1.08032	1.16651	1.4406	1.2222	1.4184	1.46538
15	1.31794	1.27007	1.24158	1.35645	1.21044	1.18504	1.48654	1.54036	2.09389	1.36776	1.83107		1.96276	1.24204	1.56778	1.26457	1.22653	1.42695	1.35288	1.3751	1.32675		1.66465	1.74927	1.20532	2.15554	0.851192	1.62254	1.43179	1.39572	1.33391	1.15242	1.24146	1.11167	1.21437	1.40413	0.9381	1.33307	1.18762	1.32226	1.21763	1.34212	0.964148	1.01995	1.1374	1.77771	1.2491	1.62693	1.68939
20	1.3974	1.36315	1.30774	1.44838	1.26496	1.10399	1.51629	1.72811	2.33074	1.41978	1.92563		2.22584	1.36395	1.70887	1.35095	1.31598	1.75839	1.37446	1.34366	1.33273		1.95963	1.95324	1.3628	2.3598	1.59981	1.80453	1.50518	1.70457	1.4676	1.2803	1.53523	1.15101	1.264	1.52369	0.966689	1.44395	1.35557	1.43275	1.33813	1.36804	0.919003	0.950339	1.17905	2.07685	1.39394	1.7576	1.89011
25	1.66694	1.43393	1.32949	1.47182	1.46868	1.20333	1.63246	1.81293	2.45818	1.46202	2.02557		2.37971	1.38627	1.89246	1.40735	1.40435	2.10928	1.40329	1.43357	1.46344		2.10426	2.5196	1.47059	2.56631	1.93135	1.97142	1.49394	1.941	1.50649	1.47399	1.98433	1.19398	1.31514	1.65469	0.946331	1.562	1.34872	1.54012	1.36211	1.53797	0.942314	0.905693	1.33397	2.31049	1.5283	1.86362	2.10986
30	1.77052	1.46084	1.35053	1.52279	1.50496	1.29149	1.69987	2.10217	2.64695	1.50864	2.20288		2.43781	1.37708	1.9578	1.44104	1.40368	2.30177	1.45824	1.69719	1.63437		2.29203	2.45441	1.58111	2.60751	2.10653	2.04717	1.49722	2.07324	1.634	1.59526	2.26082	1.30368	1.37661	1.63981	0.937215	1.62627	1.33433	1.62055	1.40553	1.54501	0.976763	0.99689	1.32622	2.48564	1.64719	2.02027	2.20634
35	1.68314	1.51031	1.3462	1.62582	1.73594	1.29785	1.80416	2.23398	2.75495	1.51112	2.13484		2.63806	1.4194	2.34707	1.52882	1.50654	2.35778	1.44228	1.57411	1.6809		2.44796	2.56959	1.67503	2.67711	2.37566	1.86761	1.41479	2.12263	1.77651	1.7074	2.91491	1.35798	1.39407	1.73392	0.926919	1.74939	1.34836	1.66936	1.47564	1.6929	0.947403	0.923567	1.33589	2.45845	1.67096	2.14364	2.27896
40	1.84282	1.48494	1.41936	1.71536	1.86246	1.24883	1.84612	2.35154	2.86986	1.58172	2.20301		2.67041	1.42079	2.29079	1.56894	1.56092	2.56063	1.43716	1.72348	1.68579		2.67374	2.4614	1.75949	2.79744	2.77751	1.92697	1.37077	2.46577	1.84364	1.85832	3.35101	1.32798	1.49027	1.90705	0.946921	1.84443	1.352	1.69211	1.46054	1.73642	0.971379	0.922444	1.45213	2.53264	1.89947	2.16016	2.41698
45	1.86872	1.5892	1.46171	1.8156	1.99916	1.24844	1.88148	2.50659	2.88806	1.59046	2.36932		2.80522	1.38643	2.41951	1.62389	1.56092	2.66658	1.44484	1.74843	1.83136		2.74304	2.38991	1.85492	2.83103	2.78092	1.81199	1.38837	2.54582	1.93049	1.98866	3.54967	1.37532	1.47872	1.99436	0.967397	1.96031	1.40877	1.66698	1.55788	1.72689	0.985613	0.872958	1.58828	2.55473	1.94321	2.33591	2.47036
50	2.02834	1.56666	1.5061	1.85467	2.23932	1.2989	1.90235	2.82269	2.92645	1.64354	2.40004		2.93795	1.40431	2.5117	1.6963	1.61127	2.82314	1.4546	1.81241	1.92684		2.95278	2.41166	1.91456	2.84203	2.86584	1.74629	1.40428	2.80973	1.88058	2.13441	4.00413	1.41631	1.49142	2.20301	0.994601	2.06427	1.36091	1.68748	1.59904	1.79246	0.981113	0.839538	1.52327	2.60565	2.02527	2.34322	2.53713
55	2.28385	1.72649	1.46728	1.9229	2.43106	1.30086	1.90851	2.91514	3.02488	1.62538	2.50713		3.10477	1.49638	2.57922	1.69695	1.59397	2.86055	1.49973	1.82536	2.06988		3.14066	2.52487	1.91948	2.98828	2.84526	1.86056	1.42809	2.87722	1.97357	2.39665	4.36785	1.42369	1.53664	2.16987	0.979966	2.06244	1.40211	1.70952	1.61573	1.76758	0.886841	0.830985	1.52806	2.57189	2.0761	2.51758	2.60115
60	2.36479	1.72631	1.5289	1.99663	2.51957	1.31624	1.92889	3.01663	3.23728	1.66234	2.57295		3.18421	1.4288	2.73145	1.74974	1.54293	2.92129	1.54552	1.98363	2.07862		3.17588	2.58271	2.00528	2.95574	3.20623	1.87664	1.49603	2.97453	1.90633	2.50247	4.87747	1.40381	1.52616	2.35602	0.9155	2.20784	1.42856	1.72964	1.62226	1.75472	0.976983	0.752049	1.56243	2.58849	1.99821	2.50803	2.60215
65	2.68144	1.75482	1.49594	2.02457	2.59565	1.31948	2.01929	3.09343	3.32332	1.62348	2.63076		3.04832	1.4666	2.81343	1.74286	1.57171	3.10046	1.48557	1.94926	2.16866		3.38102	2.50268	2.16307	2.82512	3.33252	1.96991	1.48383	3.03877	2.11515	2.79474	4.98489	1.41979	1.57621	2.43446	0.900128	2.25428	1.35937	1.73065	1.6393	1.77056	1.00096	0.763883	1.55592	2.63255	2.18091	2.54656	2.61994
70	2.71904	1.79787	1.67011	2.04265	2.65241	1.35324	1.97591	3.24037	3.56305	1.69816	2.6475		3.17343	1.41704	2.91116	1.7671	1.58266	3.09456	1.52135	2.00458	2.2452		3.38926	2.53039	2.36021	2.94336	3.34546	1.99365	1.52631	3.007	2.00952	2.86937	5.12915	1.43751	1.51484	2.4897	0.853336	2.36321	1.42132	1.71223	1.61312	1.82407	0.955593	0.79428	1.71439	2.64684	2.2834	2.49516	2.5493

## Sheet: Fig 4e
Fig 4e	Fitting parameters of exponential fits per individual cell
	k(off) from fast decay (s^-1)			Fraction a of fast decay
	AuNPs (1)	AuNPs (2)	AuNPs (3)	AuNPs (1)	AuNPs (2)	AuNPs (3)
	0.00034	0.000642833	0.000973833	0.3211	0.4426	0.944
	0.000779	0.000559667	0.00109517	0.2396	0.6022	0.9306
	0.000561333	0.000369	0.00109283	0.4236	0.8111	0.9402
	0.000252333	0.000458667	0.001132	0.4121	0.8178	0.811
	0.000367667	0.000500667	0.00213667	0.4165	0.7032	0.7648
	0.00021	0.000514167	0.00128883	0.6298	0.8513	0.9486
	0.000173667	0.0007235	0.000921	0.8134	0.4488	0.8468
	0.000275167	0.000392667	0.00163783	0.4059	0.4614	0.9062
	0.000419333	0.0002435	0.0014615	0.4617	0.707	0.9809
	0.000328667	0.000653833	0.001215	0.03163	0.8627	0.905
	0.000385	0.0003235	0.00117433	0.2641	0.6853	0.7905
	0.000364	0.0005365	0.0009235	0.323	0.6387	0.917
	0.000266667	0.000232167	0.000494	0.2405	0.8848	0.8321
	0.000674167	0.000531167	0.00166433	0.5319	0.4154	0.987
	0.0005185	0.000450667	0.0011375	0.3347	1	0.9708
	0.000214333	0.000396833	0.00107717	0.06976	0.8554	0.9842
			0.000888333	0.1557	0.6375	0.8932
mean	0.000383115	0.000470583	0.00119493	0.357352	0.6956	0.903112

## Sheet: Fig 5b
Fig 5b
Time (min)	Rel. cell area on AuNP (1)
	Control (untreated HeLa cells)												CytoD treated HeLa cells																LatrunculinA treated HeLa cells																Y27632 treated HeLa cells
0	1	1	1	1	1	1	1	1	1	1	1		1	1	1	1	1	1	1	1	1	1	1	1	1	1	1		1	1	1	1	1	1	1	1	1	1	1	1	1	1	1		1	1	1	1	1
5	1.18714	1.10441	1.09574	1.13932	1.0992	1.03272	1.19485	1.15436	1.34123	1.11619	1.25146		1.13135	1.23123	1.10954	1.12132	1.1612	1.27823	1.27823	1.14086	1.11766	1.17825	1.13453	1.10857	1.24324	1.23965	1.19625		1.06084	1.12725	1.07556	1.09727	1.28603	1.35085	1.10282	1.08474	1.04904	1.06448	0.984858	1.11398	1.04342	1.14879	0.97878		1.08448	1.16992	1.11132	1.02563	1.15952
10	1.27076	1.17197	1.14104	1.22237	1.08985	1.09128	1.32073	1.42079	1.75435	1.27839	1.64199		1.31299	1.38089	1.21509	1.24475	1.25503	1.43459	1.43459	1.30702	1.2437	1.33219	1.25452	1.27686	1.29999	1.32465	1.31923		1.18594	1.2322	1.19171	1.26881	1.40498	1.58164	1.19608	1.07055	1.15564	1.16195	1.0128	1.23122	1.0682	1.1588	1.12054		1.19339	1.22758	1.21403	1.26927	1.32798
15	1.31794	1.27007	1.24158	1.35645	1.21044	1.18504	1.48654	1.54036	2.09389	1.36776	1.83107		1.38885	1.50284	1.44218	1.42192	1.45597	1.54576	1.54576	1.4157	1.39039	1.50612	1.44386	1.40474	1.51843	1.45403	1.60338		1.3328	1.35347	1.32492	1.4093	1.50778	1.78994	1.32948	1.12928	1.26631	1.33753	1.12421	1.37943	1.20297	1.26523	1.21608		1.28789	1.51059	1.29797	1.51938	1.48783
20	1.3974	1.36315	1.30774	1.44838	1.26496	1.10399	1.51629	1.72811	2.33074	1.41978	1.92563		1.60291	1.59994	1.55426	1.50549	1.53542	1.61414	1.61414	1.58791	1.48583	1.52193	1.51157	1.47372	1.69188	1.56957	1.7972		1.47232	1.50434	1.43963	1.52295	1.55622	1.79932	1.41791	1.24504	1.43072	1.46058	1.20784	1.49813	1.30173	1.48101	1.24408		1.42835	1.63965	1.33888	1.59993	1.6615
25	1.66694	1.43393	1.32949	1.47182	1.46868	1.20333	1.63246	1.81293	2.45818	1.46202	2.02557		1.73386	1.73352	1.65655	1.65022	1.66912	1.75278	1.75278	1.64001	1.5501	1.61108	1.68127	1.61478	1.67793	1.63286	1.79251		1.6591	1.47959	1.5694	1.67458	1.65997	1.83739	1.55966	1.30274	1.56108	1.66457	1.43182	1.68273	1.36489	1.47492	1.43254		1.56495	1.67036	1.37831	1.75683	1.742
30	1.77052	1.46084	1.35053	1.52279	1.50496	1.29149	1.69987	2.10217	2.64695	1.50864	2.20288		1.78286	1.89777	1.75336	1.77407	1.85293	1.80221	1.80221	1.7705	1.68226	1.71341	1.81008	1.73059	1.82128	1.71668	1.7915		1.84626	1.71672	1.71211	1.79893	1.89911	1.85691	1.57024	1.52116	1.71084	1.79284	1.62048	1.81425	1.55873	1.72411	1.58295		1.74728	1.75717	1.4672	1.865	1.78086
35	1.68314	1.51031	1.3462	1.62582	1.73594	1.29785	1.80416	2.23398	2.75495	1.51112	2.13484		1.85691	1.85691	1.85691	1.85691	1.85691	1.85691	1.85691	1.85691	1.85691	1.85691	1.85691	1.85691	1.85691	1.85691	1.85691		1.85691	1.85691	1.85691	1.85691	1.85691	1.85691	1.85691	1.85691	1.85691	1.85691	1.85691	1.85691	1.85691	1.85691	1.85691		1.85691	1.85691	1.85691	1.85691	1.85691
40	1.84282	1.48494	1.41936	1.71536	1.86246	1.24883	1.84612	2.35154	2.86986	1.58172	2.20301		1.79269	1.74027	1.72191	1.76328	1.8561	1.75402	1.75402	2.00971	1.77482	1.82966	1.79643	1.88132	1.69352	1.79651	1.79764		1.85252	1.77817	1.80311	1.77836	1.79587	1.6215	1.88508	2.07141	1.93486	1.93433	2.03049	1.88485	1.9782	1.88037	3.21617		1.91547	1.96136	2.28261	2.08522	2.11153
45	1.86872	1.5892	1.46171	1.8156	1.99916	1.24844	1.88148	2.50659	2.88806	1.59046	2.36932		1.84998	1.70592	1.74631	1.80663	1.80554	1.77238	1.77238	1.99919	1.80534	1.92871	1.74064	1.92504	1.7984	1.74976	1.74011		1.95285	1.82563	1.72968	1.7505	1.66541	1.53285	1.93415	2.23871	1.96715	1.9655	2.01262	1.89159	1.93068	1.83123	2.75965		1.88122	2.24541	2.56005	2.16639	1.98861
50	2.02834	1.56666	1.5061	1.85467	2.23932	1.2989	1.90235	2.82269	2.92645	1.64354	2.40004		1.82407	1.67615	1.56838	1.81945	1.76626	1.75122	1.75122	2.05726	1.81889	1.94864	1.82769	1.92592	1.7264	1.77349	1.74317		1.72897	1.74928	1.70531	1.59486	1.64052	1.46637	1.8919	2.23418	1.95708	2.0309	1.89186	1.92479	2.04322	1.87121	2.55349		1.94822	2.38503	2.72757	2.06124	2.12831
55	2.28385	1.72649	1.46728	1.9229	2.43106	1.30086	1.90851	2.91514	3.02488	1.62538	2.50713		1.78247	1.71692	1.56853	1.82543	1.75462	1.72574	1.72574	2.01875	1.86011	1.97467	1.78067	1.99304	1.76031	1.83756	1.70405		1.69341	1.64396	1.65629	1.56941	1.64792	1.44674	1.99267	2.16297	2.00758	2.06742	1.94376	1.93062	2.08852	1.79077	2.5211		1.99981	2.49429	2.9719	2.09271	2.17715
60	2.36479	1.72631	1.5289	1.99663	2.51957	1.31624	1.92889	3.01663	3.23728	1.66234	2.57295		1.81358	1.69394	1.56082	1.85625	1.73329	1.68633	1.68633	2.00325	1.88925	2.00066	1.81443	1.99405	1.73885	1.81155	1.70807		1.72003	1.66656	1.58381	1.54905	1.62145	1.41642	1.93828	2.2136	2.04263	2.09451	1.97683	1.92472	2.10245	1.76764	2.34457		2.11438	2.26267	3.17116	2.17463	2.15918
65	2.68144	1.75482	1.49594	2.02457	2.59565	1.31948	2.01929	3.09343	3.32332	1.62348	2.63076		1.85799	1.79213	1.5981	1.84093	1.69433	1.75565	1.75565	2.02032	1.91201	2.00353	1.84463	1.97082	1.69083	1.79126	1.69714		1.65563	1.62664	1.63181	1.56269	1.60181	1.42997	1.9227	2.17015	2.09653	2.13294	2.03071	1.91219	2.10473	1.79453	2.37055		2.12332	2.33975	3.27786	2.11025	2.2693
70	2.71904	1.79787	1.67011	2.04265	2.65241	1.35324	1.97591	3.24037	3.56305	1.69816	2.6475		1.81078	1.78705	1.58486	1.84377	1.75307	1.83365	1.83365	2.02766	1.9181	2.02608	1.82906	2.03697	1.70879	1.82676	1.73006		1.66673	1.60957	1.62219	1.5191	1.59196	1.4182	1.94708	2.13599	2.07861	2.15297	1.9365	1.91375	2.095	1.79676	2.4715		2.14885	2.39061	3.44522	2.08313	2.33051
[truncated: 10 more columns]

## Sheet: Fig 5c
Fig 5c
Time after drug addition (min)	Rel # nanoparticles under HeLa cell
	Control (untreated HeLa cells)																				CytoD treated HeLa cells																	LatrunculinA treated cells
0	1	1	1	1	1	1	1	1	1	1	1	1	1	1	1	1	1	1	1		1	1	1	1	1	1	1	1	1	1	1	1	1	1	1			1	1	1	1	1	1	1	1	1	1	1	1
5	0.96319	0.987342	0.990099	0.964286	0.964912	0.956989	1	0.968	0.956757	0.959524	0.981297	0.972973	0.994253	0.959036	0.947712	0.985185	0.976812	0.991379	0.967033		0.983051	1	0.986301	1	1	1	0.981818	0.994475	1	0.992908	1	0.990476	1	0.983607	1			0.97561	0.976744	0.91623	0.978947	0.982353	0.994318	1	0.974026	1	1	0.992188	1
10	0.944785	0.987342	0.969893	0.921109	0.938355	0.956989	0.954545	0.926632	0.94712	0.925856	0.971206	0.960811	0.97681	0.939108	0.927258	0.972714	0.950411	0.982657	0.955354		0.983051	1	0.986301	0.981982	0.985507	0.982456	0.981818	0.977901	0.972222	0.978723	0.983051	0.980952	1	0.967213	1			0.963415	0.976744	0.905759	0.968421	0.970588	0.988636	0.990196	0.961039	0.987654	1	0.992188	0.978261
15	0.919591	0.974177	0.969893	0.877932	0.929418	0.934989	0.884701	0.909149	0.928825	0.891924	0.954637	0.939364	0.97681	0.905933	0.911132	0.967635	0.935607	0.976647	0.929212		0.966102	1	0.972603	0.981982	0.956522	0.982456	0.981818	0.950276	0.953704	0.971631	0.966102	0.980952	1	0.95082	0.984252			0.95122	0.976744	0.900524	0.957895	0.947059	0.982955	0.990196	0.961039	0.987654	0.993464	0.992188	0.978261
20	0.887437	0.934143	0.946522	0.848909	0.911014	0.890466	0.884701	0.882144	0.914558	0.874866	0.93759	0.907902	0.964676	0.885344	0.894566	0.962474	0.923417	0.970562	0.89759		0.966102	1	0.972603	0.981982	0.956522	0.982456	0.981818	0.950276	0.935185	0.971631	0.949153	0.961905	1	0.934426	0.984252			0.95122	0.968992	0.900524	0.957895	0.941176	0.974432	0.980392	0.961039	0.987654	0.993464	0.992188	0.963768
25	0.880864	0.920604	0.946522	0.833884	0.89261	0.890466	0.884701	0.845767	0.9027	0.852686	0.928307	0.889279	0.952147	0.864512	0.88562	0.954585	0.917027	0.96407	0.87515		0.966102	0.979592	0.972603	0.981982	0.913043	0.982456	0.981818	0.950276	0.916667	0.964539	0.949153	0.961905	1	0.901639	0.984252			0.939024	0.96124	0.900524	0.936842	0.941176	0.965909	0.980392	0.948052	0.981481	0.986928	0.992188	0.963768
30	0.86677	0.907066	0.896041	0.826304	0.883214	0.890466	0.884701	0.817258	0.893457	0.837639	0.920223	0.879287	0.952147	0.85079	0.876395	0.951948	0.897721	0.954063	0.84408		0.966102	0.959184	0.972603	0.963964	0.884058	0.982456	0.981818	0.950276	0.916667	0.957447	0.949153	0.961905	0.990909	0.901639	0.984252			0.939024	0.96124	0.900524	0.936842	0.941176	0.957386	0.970588	0.948052	0.962963	0.980392	0.992188	0.963768
35	0.86677	0.879989	0.857083	0.818653	0.873614	0.86607	0.835551	0.797325	0.885564	0.830092	0.913273	0.857971	0.945346	0.836515	0.866657	0.949274	0.887998	0.950555	0.838804		0.949153	0.959184	0.972603	0.936937	0.884058	0.929825	0.981818	0.950276	0.898148	0.957447	0.949153	0.961905	0.990909	0.901639	0.984252			0.926829	0.96124	0.900524	0.926316	0.935294	0.954545	0.960784	0.948052	0.95679	0.973856	0.992188	0.963768
40	0.858744	0.866021	0.830299	0.802909	0.863336	0.853518	0.810976	0.787103	0.872396	0.809846	0.90479	0.852326	0.931646	0.827488	0.856809	0.938425	0.877983	0.950555	0.827981		0.949153	0.959184	0.958904	0.927928	0.884058	0.929825	0.981818	0.944751	0.898148	0.957447	0.949153	0.952381	0.972727	0.901639	0.984252			0.914634	0.96124	0.895288	0.915789	0.935294	0.954545	0.960784	0.948052	0.95679	0.96732	0.992188	0.956522
45	0.842387	0.866021	0.830299	0.794368	0.863336	0.853518	0.810976	0.76583	0.86233	0.807275	0.89609	0.846324	0.931646	0.824388	0.856809	0.932873	0.860632	0.942981	0.819416		0.949153	0.959184	0.958904	0.927928	0.884058	0.912281	0.981818	0.944751	0.888889	0.957447	0.932203	0.942857	0.972727	0.885246	0.984252			0.914634	0.96124	0.895288	0.915789	0.935294	0.951705	0.960784	0.948052	0.95679	0.960784	0.984375	0.956522
50	0.842387	0.866021	0.830299	0.785638	0.852408	0.840966	0.810976	0.73102	0.852064	0.796926	0.893138	0.833403	0.931646	0.82113	0.856809	0.918476	0.849357	0.934369	0.800863		0.949153	0.959184	0.958904	0.927928	0.884058	0.912281	0.981818	0.939227	0.888889	0.943262	0.932203	0.942857	0.972727	0.885246	0.984252			0.914634	0.953488	0.879581	0.905263	0.929412	0.951705	0.960784	0.948052	0.95679	0.954248	0.984375	0.956522
55	0.824838	0.866021	0.830299	0.785638	0.803699	0.840966	0.785633	0.694469	0.839766	0.794313	0.888534	0.81324	0.931646	0.801423	0.856809	0.912164	0.833023	0.929674	0.794189		0.949153	0.959184	0.958904	0.927928	0.884058	0.912281	0.981818	0.939227	0.888889	0.943262	0.932203	0.933333	0.972727	0.885246	0.976378			0.914634	0.953488	0.879581	0.894737	0.923529	0.946023	0.95098	0.948052	0.95679	0.954248	0.984375	0.956522
60	0.815968	0.850275	0.830299	0.785638	0.803699	0.828224	0.759445	0.681365	0.834241	0.786422	0.885444	0.805913	0.922687	0.801423	0.856809	0.912164	0.828816	0.919569	0.78713		0.949153	0.959184	0.958904	0.927928	0.884058	0.912281	0.981818	0.933702	0.87963	0.943262	0.932203	0.933333	0.963636	0.868852	0.976378			0.890244	0.953488	0.879581	0.894737	0.923529	0.943182	0.95098	0.948052	0.95679	0.947712	0.984375	0.956522
65	0.796769	0.850275	0.830299	0.785638	0.775985	0.802342	0.759445	0.66746	0.828311	0.764802	0.880675	0.798089	0.922687	0.790593	0.856809	0.908573	0.82436	0.919569	0.775831		0.949153	0.938776	0.945205	0.927928	0.884058	0.912281	0.981818	0.933702	0.87963	0.929078	0.932203	0.933333	0.963636	0.868852	0.976378			0.878049	0.953488	0.879581	0.884211	0.923529	0.9375	0.95098	0.948052	0.938272	0.947712	0.984375	0.949275
70	0.796769	0.832561	0.815732	0.775435	0.760769	0.78897	0.729067	0.620893	0.824074	0.756608	0.879031	0.780354	0.922687	0.782954	0.856809	0.89343	0.819424	0.907058	0.775831		0.949153	0.938776	0.945205	0.927928	0.884058	0.912281	0.981818	0.933702	0.87963	0.929078	0.915254	0.904762	0.963636	0.868852	0.976378			0.865854	0.945736	0.879581	0.884211	0.917647	0.9375	0.931373	0.948052	0.91358	0.941176	0.984375	0.949275
Statistics	n (cells)
	19
	15
	14
	15
[truncated: 17 more columns]

[truncated: 11 more sheets: Fig 5d, Fig S2, Fig S3b, Fig S3d, Fig S5b, Fig S5d, Fig S5e, Fig S6, Fig S7a, Fig S7b, Fig S7c]
